# Supplementary material for: Dietary fatty acids and gallstone risk: insights from NHANES and Mendelian randomization analysis
Source: Front Nutr. 2024 Aug 15;11:1454648. doi: 10.3389/fnut.2024.1454648 (PMC11358065; doi:10.3389/fnut.2024.1454648)
Supplement: Supplementary file 4 [file Table_1.xlsx]

## Sheet: Index
Dietary fatty acids and gallstone risk: insights from NHANES and Mendelian randomization analysis
Table S1. Definitions of covariates
Table S2. SNPs excluded due to confounding factors
Table S3. STROBE-MR checklist
Table S4. Instrumental variables of Saturated fatty acid
Table S5. Instrumental variables of Monounsaturated fatty acid
Table S6. Instrumental variables of Polyunsaturated fatty acid
Table S7. Instrumental variables of n-3 PUFA
Table S8. Instrumental variables of n-6 PUFA
Table S9. Instrumental variables of Total fatty acid

## Sheet: S1
	Table S1. Definitions of covariates
	Covariates	Definition
	Hypertension	Hypertension was defined as an average systolic blood pressure ≥130 mmHg or an average diastolic blood pressure ≥80 mmHg measured three times, a previous diagnosis of hypertension, or the use of antihypertensive medications.
	Diabetes	Diabetes was defined as having a glycated hemoglobin level ≥6.5%, a fasting blood glucose level ≥126 mg/dL, a previous diagnosis of diabetes, or the use of insulin or antidiabetic medications.
	Hepatic steatosis	The diagnosis of hepatic steatosis was determined by liver ultrasound transient elastography, and hepatic steatosis assessment was considered complete only in patients who met the following criteria: (1) ≥3 hours of fasting time; (2) more than 10 complete measurements; and (3) ratio of the interquartile range to the median stiffness ≤ 30%. A controlled attenuation parameter ≥274 dB/m indicated he…
	Smoking	Smokers were defined as having smoked more than 100 cigarettes in their lifetime, and were categorized as current or former smokers based on current smoking status.
	Drinking	Drinking was categorized as follows: non-drinkers were defined as those who have never consumed at least one alcoholic drink; former drinkers were defined as those who used to drink but have not consumed alcohol in the past year; mild drinkers were defined as women who drink ≤1 drink per day or men who drink ≤2 drinks per day; moderate drinkers were defined as women who drink ≤2 drinks per day or…

## Sheet: S2
	Table S2. SNPs excluded due to confounding factors
	SNP	Trait
	rs10096633	diabetes
	rs10455872	diabetes
	rs10761716	alcohol drinking
	rs1128249	diabetes; body mass index; alcohol drinking; smoking
	rs112875651	body mass index; non-alcoholic fatty liver disease
	rs116843064	alcohol drinking
	rs117143374	smoking
	rs11940694	alcohol drinking
	rs1260326	diabetes; body mass index; non-alcoholic steatohepatitis; alcohol drinking; non-alcoholic fatty liver disease; cholecystitis
	rs13108218	alcohol drinking
	rs13389219	diabetes; body mass index; alcohol drinking
	rs142385484	diabetes
	rs150844304	alcohol drinking
	rs1800961	diabetes; alcohol drinking; cholecystitis
	rs2156552	alcohol drinking
	rs28601761	alcohol drinking
	rs328	diabetes
	rs35350651	primary biliary cirrhosis
	rs4299376	alcohol drinking
	rs4766578	smoking
	rs58542926	diabetes; cirrhosis of liver; non-alcoholic steatohepatitis; non-alcoholic fatty liver disease
	rs602633	diabetes
	rs615632	body mass index
	rs62466318	alcohol drinking
	rs6905288	diabetes; body mass index
	rs7140110	alcohol drinking
	rs76895963	diabetes; body mass index
	rs7707394	body mass index
	rs7924036	body mass index
	rs8107974	diabetes; non-alcoholic steatohepatitis
	rs964184	diabetes; body mass index

## Sheet: S4
	Table S4. Instrumental variables of Saturated fatty acid
	Phenotype	SNP	Chr	Pos	Other allele	Effect allele	Eaf	Beta	SE	P value	F stat
	Saturated fatty acid	rs1002687	1	62963737	G	A	0.644739	0.0824895	0.00425075	6.9e-84	376.588
	Saturated fatty acid	rs11076175	16	57006378	A	G	0.178892	-0.0388432	0.00532819	3.1e-13	53.146
	Saturated fatty acid	rs11429307	5	55857025	G	GT	0.191495	0.0339696	0.00518552	5.7e-11	42.9137
	Saturated fatty acid	rs117488242	10	5261832	A	G	0.131672	-0.0407977	0.00630477	9.7e-11	41.8729
	Saturated fatty acid	rs117733303	6	160922870	A	G	0.018512	-0.237612	0.0150824	6.4e-56	248.197
	Saturated fatty acid	rs11789603	9	107647019	C	T	0.108847	0.0430623	0.00654812	4.8e-11	43.2475
	Saturated fatty acid	rs12208357	6	160543148	C	T	0.069994	0.0507871	0.00799825	2.2e-10	40.3197
	Saturated fatty acid	rs139315015	8	19893297	A	G	0.105286	-0.0840885	0.00661994	5.7e-37	161.349
	Saturated fatty acid	rs141469619	11	116714293	A	G	0.010139	0.164093	0.021499	2.3e-14	58.2564
	Saturated fatty acid	rs142158911	19	11190534	G	A	0.116703	-0.0598613	0.00637679	6.2e-21	88.1228
	Saturated fatty acid	rs2000999	16	72108093	G	A	0.188603	0.0284117	0.00519629	4.6e-08	29.8956
	Saturated fatty acid	rs2126259	8	9185146	T	C	0.899179	0.0572679	0.00675706	2.3e-17	71.8302
	Saturated fatty acid	rs2478236	10	94797973	G	A	0.403819	-0.0251196	0.00415363	1.5e-09	36.5738
	Saturated fatty acid	rs261290	15	58678720	T	C	0.654648	-0.100722	0.00428768	5e-122	551.828
	Saturated fatty acid	rs2740488	9	107661742	A	C	0.265318	-0.0363629	0.00462025	3.5e-15	61.9421
	Saturated fatty acid	rs28383314	6	32587213	T	C	0.622949	0.0385885	0.00419547	3.7e-20	84.5969
	Saturated fatty acid	rs4564803	2	21205502	G	T	0.22818	-0.0494208	0.00483679	1.7e-24	104.401
	Saturated fatty acid	rs60960031	2	21530659	G	A	0.40287	-0.0252819	0.00415331	1.1e-09	37.0536
	Saturated fatty acid	rs632057	6	139834012	T	G	0.627772	-0.0283876	0.00420727	1.5e-11	45.5257
	Saturated fatty acid	rs633695	15	58725839	A	G	0.292334	0.0730728	0.00448889	1.4e-59	264.992
	Saturated fatty acid	rs660240	1	109817838	T	C	0.784707	0.0315817	0.00495298	1.8e-10	40.6572
	Saturated fatty acid	rs6602911	13	114547372	C	T	0.360074	0.0262742	0.00423709	5.6e-10	38.4524
	Saturated fatty acid	rs6854749	4	87968798	A	T	0.19799	0.0320809	0.00508773	2.9e-10	39.7599
	Saturated fatty acid	rs7118569	11	75526482	C	G	0.090218	-0.0456634	0.00710267	1.3e-10	41.3326
	Saturated fatty acid	rs77960347	18	47109955	A	G	0.013234	0.196646	0.0177797	2e-28	122.327
	Saturated fatty acid	rs7973253	12	109878115	A	G	0.367262	0.0280507	0.00422919	3.3e-11	43.9919
	Saturated fatty acid	rs9616847	22	50868669	A	T	0.388308	0.0231042	0.00419491	3.6e-08	30.3345

## Sheet: S5
	Table S5. Instrumental variables of Monounsaturated fatty acid
	Phenotype	SNP	Chr	Pos	Other allele	Effect allele	Eaf	Beta	SE	P value	F stat
	Monounsaturated fatty acid	rs1002687	1	62963737	G	A	0.644739	0.0914582	0.0042485	8.71e-103	463.419
	Monounsaturated fatty acid	rs1047964	11	117156893	G	T	0.010066	-0.17498	0.0206924	2.8e-17	71.5081
	Monounsaturated fatty acid	rs1052248	6	31556581	T	A	0.257969	0.0312364	0.00464902	1.8e-11	45.1439
	Monounsaturated fatty acid	rs11429307	5	55857025	G	GT	0.191495	0.0431169	0.00518478	9.1e-17	69.1567
	Monounsaturated fatty acid	rs117188729	19	8415076	T	A	0.03129	-0.0674619	0.011854	1.3e-08	32.3882
	Monounsaturated fatty acid	rs117733303	6	160922870	A	G	0.018512	-0.257737	0.0150735	1.5e-65	292.365
	Monounsaturated fatty acid	rs11895352	2	20367135	C	T	0.475391	-0.0260019	0.00408008	1.9e-10	40.6137
	Monounsaturated fatty acid	rs12208357	6	160543148	C	T	0.069994	0.052959	0.00799355	3.5e-11	43.8935
	Monounsaturated fatty acid	rs1471251	4	87976359	A	T	0.397122	0.0300907	0.00417393	5.6e-13	51.9726
	Monounsaturated fatty acid	rs149615216	18	47106028	C	T	0.010798	0.165886	0.0197482	4.5e-17	70.561
	Monounsaturated fatty acid	rs1540037	18	47182664	A	G	0.778329	0.0334693	0.00501538	2.5e-11	44.5334
	Monounsaturated fatty acid	rs182611493	19	19458388	A	G	0.012519	-0.147423	0.0195931	5.3e-14	56.614
	Monounsaturated fatty acid	rs2000999	16	72108093	G	A	0.188603	0.0298539	0.00519643	9.2e-09	33.0059
	Monounsaturated fatty acid	rs2035816	4	100508556	A	G	0.084302	-0.0412481	0.00733618	1.9e-08	31.6132
	Monounsaturated fatty acid	rs261290	15	58678720	T	C	0.654648	-0.0732738	0.0042887	1.9e-65	291.908
	Monounsaturated fatty acid	rs2721961	8	116657911	T	G	0.280836	-0.0258897	0.00453049	1.1e-08	32.6561
	Monounsaturated fatty acid	rs2740488	9	107661742	A	C	0.265318	-0.0279599	0.00461953	1.4e-09	36.6333
	Monounsaturated fatty acid	rs3198697	16	15129940	C	T	0.406701	-0.0266243	0.00414239	1.3e-10	41.3099
	Monounsaturated fatty acid	rs4564803	2	21205502	G	T	0.22818	-0.0716528	0.00483413	1.1e-49	219.7
	Monounsaturated fatty acid	rs4846914	1	230295691	G	A	0.605403	-0.0305214	0.00416166	2.2e-13	53.7868
	Monounsaturated fatty acid	rs4963506	11	62187666	G	A	0.19572	0.0283401	0.00513448	3.4e-08	30.4656
	Monounsaturated fatty acid	rs60960031	2	21530659	G	A	0.40287	-0.0261665	0.00415102	2.9e-10	39.7358
	Monounsaturated fatty acid	rs632057	6	139834012	T	G	0.627772	-0.0313916	0.00420479	8.3e-14	55.7363
	Monounsaturated fatty acid	rs67981690	12	21343886	A	G	0.129099	0.0352695	0.0060985	7.3e-09	33.4466
	Monounsaturated fatty acid	rs77697917	17	41840849	C	T	0.02872	0.0671205	0.0121727	3.5e-08	30.4044
	Monounsaturated fatty acid	rs7973253	12	109878115	A	G	0.367262	0.0262014	0.00422845	5.8e-10	38.3961
	Monounsaturated fatty acid	rs9271573	6	32590501	A	C	0.593643	0.0428694	0.00413639	3.6e-25	107.412
	Monounsaturated fatty acid	rs9910747	17	17433959	A	C	0.062203	0.0465726	0.00842915	3.3e-08	30.5277

## Sheet: S6
	Table S6. Instrumental variables of Polyunsaturated fatty acid
	Phenotype	SNP	Chr	Pos	Other allele	Effect allele	Eaf	Beta	SE	P value	F stat
	Polyunsaturated fatty acid	rs1002687	1	62963737	G	A	0.644739	0.0966459	0.00418603	6.19e-118	533.043
	Polyunsaturated fatty acid	rs117488242	10	5261832	A	G	0.131672	-0.0395506	0.0062118	1.9e-10	40.5388
	Polyunsaturated fatty acid	rs11789603	9	107647019	C	T	0.108847	0.0485333	0.00645014	5.3e-14	56.6163
	Polyunsaturated fatty acid	rs12899324	15	58555709	C	T	0.267169	-0.0249388	0.00453908	3.9e-08	30.1867
	Polyunsaturated fatty acid	rs142158911	19	11190534	G	A	0.116703	-0.0918337	0.00627871	1.9e-48	213.926
	Polyunsaturated fatty acid	rs2126259	8	9185146	T	C	0.899179	0.0848201	0.00666008	3.7e-37	162.195
	Polyunsaturated fatty acid	rs261290	15	58678720	T	C	0.654648	-0.11189	0.00422379	1.3e-154	701.743
	Polyunsaturated fatty acid	rs2737245	8	116658583	G	T	0.278612	-0.0289264	0.00447959	1.1e-10	41.6977
	Polyunsaturated fatty acid	rs2740488	9	107661742	A	C	0.265318	-0.0487388	0.00455112	9.2e-27	114.687
	Polyunsaturated fatty acid	rs34955778	16	15139594	T	C	0.419962	-0.0298264	0.00406597	2.2e-13	53.8113
	Polyunsaturated fatty acid	rs4860948	4	69340991	T	A	0.244351	0.0339763	0.00467825	3.8e-13	52.7455
	Polyunsaturated fatty acid	rs553427	1	234852760	C	T	0.517036	0.0294629	0.00400838	2e-13	54.0273
	Polyunsaturated fatty acid	rs56322906	19	11346155	G	A	0.035155	-0.104409	0.0108919	9.2e-22	91.8901
	Polyunsaturated fatty acid	rs56325564	17	45766771	G	A	0.482656	0.0244343	0.00403952	1.5e-09	36.5881
	Polyunsaturated fatty acid	rs633695	15	58725839	A	G	0.292334	0.0845004	0.004422	2.1e-81	365.157
	Polyunsaturated fatty acid	rs6547409	2	21190209	C	T	0.051259	-0.0840141	0.00918864	6.1e-20	83.5992
	Polyunsaturated fatty acid	rs660240	1	109817838	T	C	0.784707	0.0590181	0.00487757	1.1e-33	146.408
	Polyunsaturated fatty acid	rs6602911	13	114547372	C	T	0.360074	0.0282535	0.00417476	1.3e-11	45.8017
	Polyunsaturated fatty acid	rs672889	2	21319016	T	G	0.860074	0.0741478	0.00576774	8e-38	165.267
	Polyunsaturated fatty acid	rs6938647	6	160986915	A	C	0.782332	-0.0467505	0.00491708	1.9e-21	90.3978
	Polyunsaturated fatty acid	rs72997616	11	75474195	C	A	0.094062	-0.0661452	0.00689755	8.8e-22	91.9617
	Polyunsaturated fatty acid	rs76116020	16	69385641	A	G	0.043763	-0.0591283	0.00981616	1.7e-09	36.2834
	Polyunsaturated fatty acid	rs77960347	18	47109955	A	G	0.013234	0.273167	0.0175111	7.3e-55	243.349

## Sheet: S7
	Table S7. Instrumental variables of n-3 PUFA
	Phenotype	SNP	Chr	Pos	Other allele	Effect allele	Eaf	Beta	SE	P value	F stat
	n-3 PUFA	rs11681659	2	136820960	C	T	0.716465	-0.0264162	0.00436662	1.5e-09	36.5974
	n-3 PUFA	rs117733303	6	160922870	A	G	0.018512	-0.110595	0.0146728	4.8e-14	56.8126
	n-3 PUFA	rs12037485	1	2332391	C	T	0.460471	0.0222781	0.00396786	2e-08	31.5242
	n-3 PUFA	rs12957708	18	47284353	A	G	0.14228	0.0311923	0.00568503	4.1e-08	30.1044
	n-3 PUFA	rs145659493	11	61850279	C	A	0.015853	0.107728	0.0158266	1e-11	46.3321
	n-3 PUFA	rs145786300	11	61406089	G	A	0.011993	-0.150855	0.0187118	7.5e-16	64.9962
	n-3 PUFA	rs149820547	11	61983775	T	G	0.042105	-0.0678421	0.00988147	6.6e-12	47.1363
	n-3 PUFA	rs1800978	9	107665978	C	G	0.123988	-0.0387593	0.00603019	1.3e-10	41.3133
	n-3 PUFA	rs182611493	19	19458388	A	G	0.012519	-0.220029	0.0190586	7.8e-31	133.284
	n-3 PUFA	rs2187375	18	47172283	A	G	0.822879	0.0524746	0.00518371	4.4e-24	102.475
	n-3 PUFA	rs2232143	11	60899701	T	C	0.021879	0.104052	0.0141105	1.7e-13	54.3771
	n-3 PUFA	rs2247056	6	31265490	T	C	0.703307	0.0356403	0.00432842	1.8e-16	67.7991
	n-3 PUFA	rs261290	15	58678720	T	C	0.654648	-0.112905	0.00416818	1.4e-161	733.725
	n-3 PUFA	rs312939	2	21409548	G	A	0.752467	0.034251	0.00458283	7.8e-14	55.8572
	n-3 PUFA	rs34663616	15	58569330	C	A	0.137651	0.035253	0.00586293	1.8e-09	36.1545
	n-3 PUFA	rs4000713	7	25990597	G	A	0.295416	-0.028225	0.0043421	8e-11	42.254
	n-3 PUFA	rs4860987	4	69491284	A	T	0.258612	0.0450329	0.00478075	4.5e-21	88.7294
	n-3 PUFA	rs583609	1	62916796	T	C	0.352508	-0.0711993	0.00414084	2.9e-66	295.648
	n-3 PUFA	rs6129624	20	39167592	G	A	0.335232	-0.0242913	0.0042636	1.2e-08	32.46
	n-3 PUFA	rs633695	15	58725839	A	G	0.292334	0.0848151	0.00436378	3.8e-84	377.764
	n-3 PUFA	rs6547409	2	21190209	C	T	0.051259	-0.0565011	0.0090697	4.7e-10	38.8086
	n-3 PUFA	rs660240	1	109817838	T	C	0.784707	0.0370395	0.00481655	1.5e-14	59.1368
	n-3 PUFA	rs6602911	13	114547372	C	T	0.360074	0.0231802	0.00412043	1.8e-08	31.6482
	n-3 PUFA	rs673335	11	75450576	T	C	0.159752	-0.0684035	0.00539262	7.2e-37	160.9
	n-3 PUFA	rs72789541	16	15127534	T	A	0.295973	-0.0834033	0.00434225	3.2e-82	368.924
	n-3 PUFA	rs737338	19	11347657	C	T	0.035184	-0.0674466	0.0107428	3.4e-10	39.4171
	n-3 PUFA	rs77960347	18	47109955	A	G	0.013234	0.157178	0.0172904	9.9e-20	82.6368
	n-3 PUFA	rs78689694	11	126234820	G	C	0.133362	0.0326453	0.00581875	2e-08	31.4762
	n-3 PUFA	rs9987289	8	9183358	A	G	0.909161	0.0544031	0.00688493	2.7e-15	62.4379

## Sheet: S8
	Table S8. Instrumental variables of n-6 PUFA
	Phenotype	SNP	Chr	Pos	Other allele	Effect allele	Eaf	Beta	SE	P value	F stat
	n-6 PUFA	rs1002687	1	62963737	G	A	0.644739	0.0917563	0.0042098	2.50035e-105	475.06
	n-6 PUFA	rs111278137	19	45215081	G	A	0.021615	-0.0787637	0.0143417	4e-08	30.1614
	n-6 PUFA	rs117488242	10	5261832	A	G	0.131672	-0.0355756	0.00624596	1.2e-08	32.4419
	n-6 PUFA	rs11789603	9	107647019	C	T	0.108847	0.0483698	0.00648531	8.80035e-14	55.6272
	n-6 PUFA	rs142158911	19	11190534	G	A	0.116703	-0.0937617	0.00631307	6.79986e-50	220.582
	n-6 PUFA	rs2126259	8	9185146	T	C	0.899179	0.0829891	0.00669742	2.90001e-35	153.542
	n-6 PUFA	rs261290	15	58678720	T	C	0.654648	-0.0965237	0.00424783	2.69774e-114	516.337
	n-6 PUFA	rs2721961	8	116657911	T	G	0.280836	-0.0274809	0.00449395	9.69996e-10	37.3943
	n-6 PUFA	rs2740488	9	107661742	A	C	0.265318	-0.0496352	0.00457594	2.09991e-27	117.657
	n-6 PUFA	rs28377109	6	32434716	C	A	0.116077	0.0450439	0.00629445	8.30042e-13	51.2102
	n-6 PUFA	rs34232196	1	55489542	C	T	0.245336	-0.0327764	0.00471815	3.69999e-12	48.2591
	n-6 PUFA	rs35350651	12	111907431	A	AC	0.502598	0.0277979	0.00403844	5.79963e-12	47.3802
	n-6 PUFA	rs3817335	11	47643891	T	A	0.35055	-0.027965	0.00421165	3.10027e-11	44.0885
	n-6 PUFA	rs4860948	4	69340991	T	A	0.244351	0.0285942	0.00470392	1.2e-09	36.9518
	n-6 PUFA	rs496654	1	234851165	A	C	0.517238	0.0302882	0.00403175	5.79963e-14	56.4365
	n-6 PUFA	rs56322906	19	11346155	G	A	0.035155	-0.101934	0.0109515	1.29987e-20	86.6345
	n-6 PUFA	rs56325564	17	45766771	G	A	0.482656	0.0227535	0.00406151	2.1e-08	31.3849
	n-6 PUFA	rs58542926	19	19379549	C	T	0.074379	-0.1284	0.00768267	1.10002e-62	279.322
	n-6 PUFA	rs602633	1	109821511	T	G	0.782937	0.0573983	0.00487783	5.79963e-32	138.467
	n-6 PUFA	rs633695	15	58725839	A	G	0.292334	0.0730669	0.00444717	1.20005e-60	269.944
	n-6 PUFA	rs6547409	2	21190209	C	T	0.051259	-0.0808582	0.00924119	2.09991e-18	76.5583
	n-6 PUFA	rs6602911	13	114547372	C	T	0.360074	0.0262676	0.00419748	3.89996e-10	39.1619
	n-6 PUFA	rs672889	2	21319016	T	G	0.860074	0.0758525	0.00580072	4.49987e-39	170.992
	n-6 PUFA	rs6938647	6	160986915	A	C	0.782332	-0.0478033	0.00494492	4.19952e-22	93.4539
	n-6 PUFA	rs72997616	11	75474195	C	A	0.094062	-0.0527256	0.00693794	2.99985e-14	57.754
	n-6 PUFA	rs74747585	19	45039971	T	C	0.025172	-0.0737645	0.0132168	2.39999e-08	31.1489
	n-6 PUFA	rs76116020	16	69385641	A	G	0.043763	-0.0570097	0.00986958	7.59994e-09	33.3657
	n-6 PUFA	rs7750288	6	160400147	A	G	0.285016	0.025103	0.00445908	1.79999e-08	31.6928
	n-6 PUFA	rs77960347	18	47109955	A	G	0.013234	0.272485	0.0176065	5.00035e-54	239.519
	n-6 PUFA	rs79429216	19	45445517	G	A	0.012712	0.151678	0.0179494	2.90001e-17	71.4077
	n-6 PUFA	rs9295128	6	160751531	G	T	0.016832	-0.19728	0.0159431	3.59998e-35	153.116
	n-6 PUFA	rs9304381	18	47158234	C	T	0.818428	0.0700213	0.0052323	7.70016e-41	179.092
	n-6 PUFA	rs964184	11	116648917	G	C	0.867233	-0.138873	0.00594037	7.19449e-121	546.523

## Sheet: S9
	Table S9. Instrumental variables of Total fatty acid
	Phenotype	SNP	Chr	Pos	Other allele	Effect allele	Eaf	Beta	SE	P value	F stat
	Total fatty acid	rs1002687	1	62963737	G	A	0.644739	0.096121	0.00425494	5.4e-113	510.328
	Total fatty acid	rs11076175	16	57006378	A	G	0.178892	-0.0441014	0.0053349	1.4e-16	68.3364
	Total fatty acid	rs11429307	5	55857025	G	GT	0.191495	0.0345251	0.00519199	2.9e-11	44.2183
	Total fatty acid	rs117488242	10	5261832	A	G	0.131672	-0.0404616	0.00631255	1.5e-10	41.0844
	Total fatty acid	rs117733303	6	160922870	A	G	0.018512	-0.240616	0.0150981	3.5e-57	253.983
	Total fatty acid	rs11789603	9	107647019	C	T	0.108847	0.0428367	0.00655585	6.4e-11	42.6947
	Total fatty acid	rs12208357	6	160543148	C	T	0.069994	0.054141	0.00800661	1.4e-11	45.7252
	Total fatty acid	rs141469619	11	116714293	A	G	0.010139	0.192946	0.0215236	3.1e-19	80.3603
	Total fatty acid	rs142158911	19	11190534	G	A	0.116703	-0.0700869	0.0063832	4.8e-28	120.558
	Total fatty acid	rs1471251	4	87976359	A	T	0.397122	0.0263886	0.00418046	2.7e-10	39.846
	Total fatty acid	rs1561748	8	19733244	G	C	0.267445	-0.0281558	0.00496733	1.4e-08	32.1284
	Total fatty acid	rs2000999	16	72108093	G	A	0.188603	0.0305454	0.00520283	4.3e-09	34.4677
	Total fatty acid	rs2126259	8	9185146	T	C	0.899179	0.0673835	0.00676492	2.3e-23	99.216
	Total fatty acid	rs2478236	10	94797973	G	A	0.403819	-0.0245137	0.00415876	3.8e-09	34.7448
	Total fatty acid	rs261290	15	58678720	T	C	0.654648	-0.101093	0.0042932	1.3e-122	554.472
	Total fatty acid	rs2721961	8	116657911	T	G	0.280836	-0.0278844	0.00453925	8.1e-10	37.7359
	Total fatty acid	rs2740488	9	107661742	A	C	0.265318	-0.0400585	0.00462571	4.7e-18	74.995
	Total fatty acid	rs28383314	6	32587213	T	C	0.622949	0.0434702	0.00419985	4.2e-25	107.131
	Total fatty acid	rs3869125	6	31221447	A	G	0.06513	0.0493147	0.00827978	2.6e-09	35.4744
	Total fatty acid	rs4564803	2	21205502	G	T	0.22818	-0.0616898	0.00484211	3.5e-37	162.315
	Total fatty acid	rs4860948	4	69340991	T	A	0.244351	0.027714	0.00475389	5.6e-09	33.986
	Total fatty acid	rs56322906	19	11346155	G	A	0.035155	-0.0925886	0.0110731	6.2e-17	69.916
	Total fatty acid	rs60960031	2	21530659	G	A	0.40287	-0.0281404	0.00415788	1.3e-11	45.8054
	Total fatty acid	rs632057	6	139834012	T	G	0.627772	-0.0280219	0.00421166	2.9e-11	44.2679
	Total fatty acid	rs633695	15	58725839	A	G	0.292334	0.0756255	0.00449467	1.6e-63	283.101
	Total fatty acid	rs660240	1	109817838	T	C	0.784707	0.0406566	0.00495786	2.4e-16	67.2471
	Total fatty acid	rs6602911	13	114547372	C	T	0.360074	0.0293366	0.00424256	4.7e-12	47.8149
	Total fatty acid	rs72997616	11	75474195	C	A	0.094062	-0.0507427	0.0070119	4.6e-13	52.3692
	Total fatty acid	rs77960347	18	47109955	A	G	0.013234	0.217639	0.0178015	2.3e-34	149.472
	Total fatty acid	rs7973253	12	109878115	A	G	0.367262	0.0270847	0.00423447	1.6e-10	40.9119
	Total fatty acid	rs822928	1	234873275	A	C	0.529646	0.0240148	0.00410698	5e-09	34.1911
